# Supplementary material for: Leaf Phenological Stages of Winter Oilseed Rape (Brassica napus L.) Have Conserved Photosynthetic Efficiencies but Contrasted Intrinsic Water Use Efficiencies at High Light Intensities
Source: Front Plant Sci. 2021 Apr 15;12:659439. doi: 10.3389/fpls.2021.659439 (PMC8083057; doi:10.3389/fpls.2021.659439)
Supplement: Supplementary file 1 [file Data_Sheet_1.xlsx]

## Sheet: Figure 1
Leaf rank	Plant replicate	Fresh weight (g)	Leaf area (cm2)	SPAD (arbitrary units)			Leaf rank	Plant replicate	Chl a (mg.m-2)	Chl b (mg.m-2)	carot + xant (mg.m-2)	Chl a / Chl b	(Chl a+ Chl b) / (Carot+Xant)	Fv/Fm
L3	A	9.58	299.6	35.7			L15	A	367.332	144.897	113.74	2.53512	4.50351	0.831746
L4	A	12.01	381.92	36.2			L15	B	400.187	177.74	109.356	2.25153	5.28482	0.832917
L5	A	14.75	483.05	41.1			L15	C	409.376	157.343	113.226	2.60181	5.0052	0.84179
L6	A	20.72	602.99	41.6			L11	A	334.776	147.474	90.5424	2.27008	5.32623	0.828331
L7	A	19.62	537.3	42.6			L11	B	327.011	117.365	91.0497	2.78626	4.88059	0.83291
L8	A	26.04	588.61	44.9			L11	C	331.05	121.225	90.3343	2.73088	5.00667	0.837928
L9	A	25.48	612.87	49.8			L7	A	299.522	106.176	84.5178	2.821	4.80014	0.835705
L10	A	20.61	508.38	52.2			L7	B	271.313	95.1984	78.3914	2.84997	4.6754	0.833402
L11	A	23	547.98	53.1			L7	C	292.369	128.474	80.7046	2.2757	5.21461	0.836076
L12	A	18.63	422.08	54.9			L3	A	189.985	131.695	62.905	1.44261	5.11375	0.805787
L13	A	15.98	355.91	56.4			L3	B	160.876	62.3168	51.9923	2.58158	4.2928	0.801633
L14	A	15.18	295.55	57.7			L3	C	187.645	84.3433	56.3617	2.22477	4.82576	0.803976
L15	A	8.57	165.55	60.7
L3	B	5.97	219.71	32.6
L4	B	8.5	319.08	38.1
L5	B	10.66	380.01	39.5
L6	B	16.61	522.02	39.3
L7	B	14.64	466.61	42.1
L8	B	17.66	518.64	42.1
L9	B	22.77	583.33	45.6
L10	B	21.17	541.31	48.9
L11	B	18.5	447.19	52.6
L12	B	14.79	343.98	53.1
L13	B	13.23	299.7	56.6
L14	B	8.85	218.2	59.3
L15	B	5.87	132.48	60.2
L3	C	8.3	270.79	34.5
L4	C	13.64	412.2	38.7
L5	C	16.71	510.37	39.6
L6	C	18.66	536.63	41.2
L7	C	20.92	610	43.3
L8	C	25.87	632.16	45.9
L9	C	22.29	621.81	48.6
L10	C	22.9	533.12	51.2
L11	C	19.84	523.44	52.9
L12	C	15.39	395.5	53.7
L13	C	14.99	328.68	53.8
L14	C	12.75	291.44	54.4
L15	C	7.21	158.9	59.5

## Sheet: Figure 2
Leaf rank	Plant replicate	PPFD (µmol photons.m-2.s-1)	An (µmol CO2.m-2.s-1)	JPSII (µmol e-.m-2.s-1)	NPQ (ratio)
L15	A	0	-2.52207	0	0
L15	A	25	0.371241	8.16797	0.214747
L15	A	50	2.31887	17.0241	0.252517
L15	A	75	3.88638	24.8493	0.269311
L15	A	100	5.24287	31.8525	0.28003
L15	A	200	10.6759	60.2067	0.311402
L15	A	300	14.729	81.5191	0.352935
L15	A	400	17.0036	98.1264	0.496525
L15	A	500	18.6936	110.116	0.768693
L15	A	750	21.0921	129.922	1.33921
L15	A	1000	22.3571	139.087	1.74684
L15	A	1250	23.7816	140.911	2.04218
L15	A	1500	25.3223	141.885	2.22392
L15	A	1750	26.2996	139.709	2.40009
L15	A	2000	26.5756	138.867	2.54367
L15	B	0	-2.19931	0	0
L15	B	25	-0.0135633	8.15485	0.209138
L15	B	50	2.12516	17.1225	0.252512
L15	B	75	3.51823	25.0838	0.27103
L15	B	100	4.70019	32.1568	0.279932
L15	B	200	10.4153	60.5206	0.32609
L15	B	300	14.0045	81.3934	0.474275
L15	B	400	16.9274	97.8723	0.768495
L15	B	500	17.975	108.537	1.06581
L15	B	750	20.4154	123.817	1.63715
L15	B	1000	23.1074	132.235	1.94847
L15	B	1250	23.1889	134.385	2.14637
L15	B	1500	24.4442	132.409	2.30544
L15	B	1750	25.4533	133.882	2.41939
L15	B	2000	26.3694	133.345	2.52196
L15	C	0	-1.6435	0	0
L15	C	25	0.899718	8.30097	0.207077
L15	C	50	2.23351	17.3974	0.240652
L15	C	75	3.33669	25.4616	0.261217
L15	C	100	4.67633	32.7395	0.270907
L15	C	200	11.2006	62.2231	0.298531
L15	C	300	15.5371	84.4888	0.345081
L15	C	400	18.0433	101.35	0.490937
L15	C	500	19.9862	114.335	0.684639
L15	C	750	22.7869	133.928	1.17952
L15	C	1000	24.1286	145.873	1.56086
L15	C	1250	25.6702	150.143	1.85075
L15	C	1500	27.0145	152.635	2.05692
L15	C	1750	27.4098	152.599	2.21161
L15	C	2000	27.9206	147.645	2.34063
L11	A	0	-1.01636	0	0
L11	A	25	0.841108	7.60482	0.201168
L11	A	50	2.17784	15.6311	0.225474
L11	A	75	3.74709	22.4743	0.258275
L11	A	100	5.01971	28.3692	0.266068
L11	A	200	8.80004	49.1313	0.422448
L11	A	300	10.8981	61.5482	0.739133
L11	A	400	12.0361	69.5267	1.00902
L11	A	500	14.0134	74.0581	1.26648
L11	A	750	15.0411	80.4399	1.64796
L11	A	1000	16.3959	82.812	1.86419
L11	A	1250	17.1089	83.6773	2.06598
L11	A	1500	17.1632	83.2426	2.2023
L11	A	1750	17.2217	85.0578	2.34158
L11	A	2000	16.7126	84.149	2.47499
L11	B	0	-1.21338	0	0
L11	B	25	0.98174	8.08096	0.199771
L11	B	50	2.62057	16.9051	0.225995
L11	B	75	4.03166	24.7198	0.234779
L11	B	100	5.09215	31.5989	0.23959
L11	B	200	9.77765	56.9678	0.278434
L11	B	300	12.3673	72.5924	0.51728
L11	B	400	13.9495	83.2612	0.824596
L11	B	500	15.1271	89.0243	1.06675
L11	B	750	16.3466	97.406	1.40187
L11	B	1000	17.5974	99.2697	1.62458
L11	B	1250	18.2655	98.4543	1.78537
L11	B	1500	19.0232	98.9051	1.91258
L11	B	1750	19.6787	96.9557	2.05182
L11	B	2000	19.4998	95.1205	2.18451
L11	C	0	-1.66357	0	0
L11	C	25	1.17706	7.85564	0.174736
L11	C	50	2.62056	16.5547	0.211109
L11	C	75	4.27753	24.1727	0.224765
L11	C	100	5.78651	30.7908	0.234174
L11	C	200	8.63883	53.972	0.414987
L11	C	300	9.01115	67.4832	0.798657
L11	C	400	11.6159	74.8572	1.12185
L11	C	500	12.8497	80.0854	1.3369
L11	C	750	13.7775	85.8095	1.64063
L11	C	1000	15.1501	88.2302	1.82008
L11	C	1250	15.6872	86.2875	1.96061
L11	C	1500	16.8035	86.5169	2.08196
L11	C	1750	17.1383	86.7079	2.20229
L11	C	2000	17.2893	82.4438	2.35476
L7	A	0	-0.804248	0	0
L7	A	25	1.16925	8.13725	0.195991
L7	A	50	2.32355	16.8201	0.217374
L7	A	75	3.9723	24.5192	0.225375
L7	A	100	5.58418	31.2164	0.231242
L7	A	200	8.12726	53.0096	0.442878
L7	A	300	9.35671	64.8535	0.869494
L7	A	400	9.69108	69.3935	1.25646
L7	A	500	10.4479	70.5573	1.48352
L7	A	750	10.9968	70.9004	1.72959
L7	A	1000	11.0622	72.0134	1.90898
L7	A	1250	11.0694	70.886	2.02564
L7	A	1500	12.7179	72.3414	2.13604
L7	A	1750	12.2594	68.1349	2.2517
L7	A	2000	13.2907	68.6962	2.40689
L7	C	0	-1.35635	0	0
L7	C	25	1.29352	7.95147	0.161896
L7	C	50	2.52285	16.4978	0.180883
L7	C	75	2.95302	23.8802	0.184751
L7	C	100	4.05705	29.9264	0.200351
L7	C	200	5.98593	48.1719	0.596107
L7	C	300	6.9095	57.1097	0.977354
L7	C	400	8.49835	62.4137	1.21954
L7	C	500	10.3946	66.9648	1.34348
L7	C	750	11.9853	69.8721	1.55534
L7	C	1000	13.6104	70.1489	1.73474
L7	C	1250	12.3943	70.271	1.90214
L7	C	1500	12.9425	67.5639	2.04933
L7	C	1750	13.6909	64.349	2.19023
L7	C	2000	12.8554	67.6695	2.31509
L7	D	0	-1.10301	0	0
L7	D	25	0.432257	7.86778	0.182598
L7	D	50	1.02917	16.1927	0.203162
L7	D	75	1.78631	23.2781	0.22539
L7	D	100	2.48737	29.4849	0.274576
L7	D	200	4.87777	49.1124	0.661445
L7	D	300	6.22848	58.843	0.977989
L7	D	400	7.02897	64.5145	1.18
L7	D	500	8.85352	67.9869	1.32445
L7	D	750	9.10833	71.6285	1.5355
L7	D	1000	10.4401	73.5134	1.66654
L7	D	1250	11.5364	75.7423	1.76924
L7	D	1500	13.0974	77.9289	1.88289
L7	D	1750	13.8363	74.7122	2.00633
L7	D	2000	14.6652	76.348	2.07761
L3	A	0	-0.954852	0	0
L3	A	25	0.131746	6.79314	0.299004
L3	A	50	0.274486	11.8204	0.648377
L3	A	75	0.867986	14.3683	0.899509
L3	A	100	1.2674	16.5323	1.00861
L3	A	200	1.6841	19.4225	1.24442
L3	A	300	3.33916	20.8984	1.36389
L3	A	400	3.18764	22.3933	1.43548
L3	A	500	3.85389	24.3632	1.48666
L3	A	750	4.84548	25.0881	1.56497
L3	A	1000	4.8474	26.7929	1.70135
L3	A	1250	5.09102	28.7083	1.93192
L3	A	1500	5.61498	28.9173	2.22802
L3	A	1750	6.10529	26.6156	2.59394
L3	A	2000	5.34941	31.5497	2.99016
L3	B	0	-1.58618	0	0
L3	B	25	0.989333	7.41461	0.141847
L3	B	50	1.62536	14.5096	0.171459
L3	B	75	2.00062	19.0678	0.267138
L3	B	100	3.02652	22.567	0.368798
L3	B	200	5.05685	28.7467	0.852448
L3	B	300	4.7562	29.9292	1.12963
L3	B	400	5.33372	29.4686	1.35611
L3	B	500	5.223	29.9885	1.51917
L3	B	750	5.34994	28.33	1.73726
L3	B	1000	6.20039	29.2398	1.94668
L3	B	1250	5.72295	29.2506	2.18076
L3	B	1500	5.64771	30.0142	2.45115
L3	B	1750	5.70596	31.1904	2.79495
L3	B	2000	5.43048	34.2469	3.19739
L3	C	0	-1.03322	0	0
L3	C	25	0.656584	7.6092	0.161955
L3	C	50	0.982848	14.9367	0.269835
L3	C	75	0.976333	19.8735	0.461582
L3	C	100	1.93868	23.8666	0.597296
L3	C	200	2.71726	32.4656	1.10882
L3	C	300	3.96724	35.1453	1.38647
L3	C	400	3.94885	36.0268	1.56278
L3	C	500	4.61733	37.442	1.65537
L3	C	750	5.77831	38.345	1.78948
L3	C	1000	7.05799	41.5196	1.87297
L3	C	1250	7.82005	43.3203	1.95088
L3	C	1500	8.64812	46.2283	2.07611
L3	C	1750	8.85433	43.4835	2.30984
L3	C	2000	9.70986	44.569	2.628

## Sheet: Figure 3
Leaf rank	Plant replicate	Soluble proteins per leaf area (g proteins.m-2)	Total photosynthetic pigments (mg.m-2)	A2000 (µmol CO2.m-2.s-1)	J2000 (µmol photons.m-2.s-1)
L15	A	2.45343	625.969	26.5756	138.867
L15	B	2.23464	687.282	26.3694	133.345
L15	C	2.69159	679.944	27.9206	147.645
L11	A	1.17978	572.792	16.7126	84.149
L11	B	1.92308	535.426	19.4998	95.1205
L11	C	1.34811	542.609	17.2893	82.4438
L7	A	0.703894	490.216	13.2907	68.6962
L7	B	0.538926	444.903	12.8554	67.6695
L7	C	0.973342	501.548	14.6652	76.348
L3	A	0.323587	275.185	5.34941	31.5497
L3	B	0.191385	328.349	5.43048	34.2469
L3	C	0.412421	384.586	9.70986	44.569
Leaf rank	Plant replicate	Rubisco LSU per protein content (Raw areas from ImageJ)	Rubisco LSU per protein content (relative to L15)
L15	A	30734.8	1.00862
L15	B	29560.9	0.970099
L15	C	35256.1	1.157
L15	D	26336.5	0.864283
L11	A	33555.5	1.10119
L11	B	36370.6	1.19357
L11	C	34527.2	1.13308
L11	D	33346.9	1.09434
L7	A	21394.2	0.702093
L7	B	33080.3	1.08559
L7	C	30674.4	1.00664
L7	D	32107.2	1.05366
L3	A	18098	0.593922
L3	B	21340.1	0.700318
L3	C	24588.7	0.806925
L3	D	24624	0.808083

## Sheet: Figure 4
Leaf rank	Plant replicate	PPFD (µmol photons.m-2.s-1)	gsw (mol H2O.m-2.s-1)	Tr (mmol H2O.m-2.s-1)	iWUE (µmol CO2.mol-1 H2O)		Leaf rank	Plant replicate	Stomatal density (stomata.mm-2)
L15	A	0	0.0765674	0.690573	0		L15	A	403.75
L15	A	25	0.0862718	0.748239	4.30316		L15	B	403.75
L15	A	50	0.101799	0.848209	22.7789		L15	C	382.5
L15	A	75	0.101014	0.991159	38.4738		L11	A	297.5
L15	A	100	0.151686	1.19137	34.5639		L11	B	255
L15	A	200	0.191715	1.59314	55.6864		L11	C	318.75
L15	A	300	0.266821	2.31272	55.2017		L7	A	170
L15	A	400	0.344368	2.71289	49.3764		L7	B	212.5
L15	A	500	0.369955	3.02059	50.5293		L7	C	170
L15	A	750	0.442254	3.34381	47.6922		L3	A	106.25
L15	A	1000	0.453901	3.64844	49.2554		L3	B	127.5
L15	A	1250	0.542169	4.1334	43.8638		L3	C	127.5
L15	A	1500	0.587074	4.67221	43.1331
L15	A	1750	0.651854	5.34139	40.3458
L15	A	2000	0.744317	5.80211	35.7046
L15	B	0	0.0518232	0.503278	0
L15	B	25	0.0669777	0.610595	0
L15	B	50	0.082765	0.747954	25.677
L15	B	75	0.110891	0.961448	31.7269
L15	B	100	0.11353	1.15124	41.4005
L15	B	200	0.154	1.55709	67.6315
L15	B	300	0.199481	1.86127	70.2049
L15	B	400	0.232241	2.17652	72.887
L15	B	500	0.271412	2.50961	66.2279
L15	B	750	0.322882	2.92558	63.2287
L15	B	1000	0.369176	3.35489	62.5917
L15	B	1250	0.418514	3.74198	55.4077
L15	B	1500	0.511061	4.15223	47.8304
L15	B	1750	0.586356	4.54081	43.4092
L15	B	2000	0.653526	4.92646	40.3494
L15	C	0	0.0235538	0.233359	0
L15	C	25	0.0338451	0.322108	26.5834
L15	C	50	0.0446655	0.444516	50.0052
L15	C	75	0.0686911	0.623534	48.5752
L15	C	100	0.100757	0.890845	46.4122
L15	C	200	0.213893	1.82186	52.3657
L15	C	300	0.304621	2.45992	51.0046
L15	C	400	0.332966	2.80209	54.1896
L15	C	500	0.359337	2.85318	55.6196
L15	C	750	0.447335	3.17198	50.9392
L15	C	1000	0.454117	3.61008	53.133
L15	C	1250	0.515447	3.94015	49.8018
L15	C	1500	0.553211	4.21573	48.8321
L15	C	1750	0.574049	4.46013	47.7482
L15	C	2000	0.632839	4.75735	44.1196
L11	A	0	0.0148247	0.142706	0
L11	A	25	0.0169515	0.165554	49.6185
L11	A	50	0.0215254	0.206875	101.175
L11	A	75	0.029839	0.301891	125.577
L11	A	100	0.0534292	0.496438	93.9505
L11	A	200	0.137691	1.25162	63.9114
L11	A	300	0.300762	2.54704	36.235
L11	A	400	0.359215	2.90466	33.5066
L11	A	500	0.353406	2.89851	39.6522
L11	A	750	0.359719	2.79723	41.8134
L11	A	1000	0.352264	2.78201	46.5443
L11	A	1250	0.395101	2.87887	43.3026
L11	A	1500	0.414658	3.08534	41.3912
L11	A	1750	0.431912	3.34402	39.8731
L11	A	2000	0.502637	3.67227	33.2498
L11	B	0	0.0207456	0.155563	0
L11	B	25	0.0217861	0.225054	45.0628
L11	B	50	0.038264	0.345365	68.4867
L11	B	75	0.0493471	0.512847	81.7001
L11	B	100	0.0597103	0.721219	85.281
L11	B	200	0.0892098	1.25924	109.603
L11	B	300	0.105849	1.6303	116.84
L11	B	400	0.1298	2.03748	107.47
L11	B	500	0.15453	2.34207	97.8907
L11	B	750	0.202798	2.64656	80.6057
L11	B	1000	0.270601	2.93537	65.031
L11	B	1250	0.354608	3.2419	51.5089
L11	B	1500	0.43374	3.57434	43.8584
L11	B	1750	0.458	3.91306	42.9666
L11	B	2000	0.487916	4.24708	39.9654
L11	C	0	0.0279779	0.193003	0
L11	C	25	0.0403393	0.202162	29.1791
L11	C	50	0.0495296	0.352601	52.9089
L11	C	75	0.0624192	0.447718	68.529
L11	C	100	0.0700713	0.541444	82.5804
L11	C	200	0.117265	0.761622	73.6695
L11	C	300	0.144521	0.91388	62.3517
L11	C	400	0.181596	1.10833	63.9658
L11	C	500	0.234038	1.30786	54.9043
L11	C	750	0.270585	1.66214	50.9174
L11	C	1000	0.300276	2.11833	50.4539
L11	C	1250	0.392661	2.61061	39.951
L11	C	1500	0.478889	3.02847	35.0886
L11	C	1750	0.52753	3.30886	32.4878
L11	C	2000	0.623467	3.54583	27.7309
L7	A	0	0.0223579	0.20559	0
L7	A	25	0.0198038	0.191271	59.0416
L7	A	50	0.038492	0.357947	60.3645
L7	A	75	0.0921411	0.829674	43.1111
L7	A	100	0.142983	1.24748	39.0549
L7	A	200	0.169808	1.40206	47.8615
L7	A	300	0.153073	1.29271	61.1258
L7	A	400	0.138743	1.20787	69.8492
L7	A	500	0.144391	1.21686	72.3586
L7	A	750	0.161675	1.32691	68.0178
L7	A	1000	0.194908	1.55601	56.7559
L7	A	1250	0.222196	1.81173	49.8183
L7	A	1500	0.268958	2.10295	47.2859
L7	A	1750	0.318936	2.42082	38.4383
L7	A	2000	0.396941	2.88883	33.4828
L7	C	0	0.0158771	0.154766	0
L7	C	25	0.0227378	0.205177	56.8886
L7	C	50	0.0314126	0.294229	80.3134
L7	C	75	0.0394442	0.359231	74.8659
L7	C	100	0.0411076	0.4008	98.6934
L7	C	200	0.0537928	0.52465	111.278
L7	C	300	0.0701115	0.654502	98.5501
L7	C	400	0.0966739	0.877791	87.9074
L7	C	500	0.133127	1.24308	78.0805
L7	C	750	0.229316	1.96394	52.2656
L7	C	1000	0.295319	2.46117	46.0871
L7	C	1250	0.323503	2.54062	38.3129
L7	C	1500	0.361487	2.6152	35.8035
L7	C	1750	0.373663	2.8136	36.6397
L7	C	2000	0.429333	3.07671	29.9426
L7	D	0	0.0137085	0.123857	0
L7	D	25	0.0144518	0.127998	29.9103
L7	D	50	0.0131569	0.126948	78.2232
L7	D	75	0.0172589	0.152579	103.501
L7	D	100	0.0209948	0.192483	118.476
L7	D	200	0.0427147	0.397394	114.194
L7	D	300	0.0608577	0.535897	102.345
L7	D	400	0.0793089	0.672131	88.6277
L7	D	500	0.0875743	0.788785	101.097
L7	D	750	0.116069	1.01802	78.4736
L7	D	1000	0.155282	1.33756	67.233
L7	D	1250	0.214594	1.80738	53.7591
L7	D	1500	0.266867	2.37447	49.0784
L7	D	1750	0.373251	2.87644	37.0697
L7	D	2000	0.421634	3.21959	34.7819
L3	A	0	0.00661354	0.0573673	0
L3	A	25	0.00987812	0.075812	13.3372
L3	A	50	0.00965122	0.0839553	28.4405
L3	A	75	0.0127223	0.11076	68.2257
L3	A	100	0.0215605	0.15201	58.7834
L3	A	200	0.0334182	0.277281	50.3945
L3	A	300	0.0540459	0.460378	61.7837
L3	A	400	0.0760884	0.61098	41.8939
L3	A	500	0.101883	0.845986	37.8267
L3	A	750	0.169164	1.33772	28.6437
L3	A	1000	0.247979	1.86626	19.5476
L3	A	1250	0.322293	2.22965	15.7963
L3	A	1500	0.341192	2.43477	16.4569
L3	A	1750	0.377964	2.64625	16.1531
L3	A	2000	0.419028	2.86385	12.7662
L3	B	0	0.0210195	0.188974	0
L3	B	25	0.0230011	0.206471	43.0124
L3	B	50	0.0257378	0.232069	63.1505
L3	B	75	0.0308167	0.271554	64.92
L3	B	100	0.0409805	0.368442	73.8529
L3	B	200	0.0935869	0.810537	54.0337
L3	B	300	0.129692	1.1309	36.6731
L3	B	400	0.177754	1.44802	30.0063
L3	B	500	0.215229	1.66032	24.2671
L3	B	750	0.24308	1.93763	22.009
L3	B	1000	0.297802	2.24203	20.8205
L3	B	1250	0.341294	2.50999	16.7684
L3	B	1500	0.351068	2.71325	16.0872
L3	B	1750	0.397652	2.83904	14.3491
L3	B	2000	0.401188	2.91333	13.536
L3	C	0	0.0114083	0.10624	0
L3	C	25	0.0112079	0.102687	58.5824
L3	C	50	0.0127162	0.111571	77.291
L3	C	75	0.0139481	0.126282	69.9974
L3	C	100	0.0162859	0.157511	119.04
L3	C	200	0.0303818	0.259358	89.437
L3	C	300	0.038574	0.350588	102.848
L3	C	400	0.0472017	0.433521	83.659
L3	C	500	0.0617949	0.541632	74.7202
L3	C	750	0.0844219	0.756934	68.4456
L3	C	1000	0.128109	1.12113	55.0936
L3	C	1250	0.212791	1.74444	36.7499
L3	C	1500	0.325599	2.38576	26.5606
L3	C	1750	0.412707	2.87966	21.4543
L3	C	2000	0.434307	3.15259	22.3571

## Sheet: Figure 5
Leaf rank	Plant replicate	A2000 (µmol CO2.m-2.s-1)	gsw 2000 (mol H2O.m-2.s-1)	Tr 2000 (mmol H2O.m-2.s-1)	Ci 2000 (µmol CO2.mol-1 air)	Specific limb fresh weight (g.m-2)	Specific limb dry weight (g.m-2)	Limb water content (%)	Stomatal density (10^6 stomata.m-2)
L15	A	26.5756	0.744317	5.80211	315.227	219.75	31	85.8931	403.75
L15	B	26.3694	0.653526	4.92646	308.346	219	42.75	80.4795	403.75
L15	C	27.9206	0.632839	4.75735	300.058	223.25	33.75	84.8824	382.5
L11	A	16.7126	0.502637	3.67227	335.415	196.75	26.25	86.6582	297.5
L11	B	19.4998	0.487916	4.24708	329.089	211.25	26.75	87.3373	255
L11	C	17.2893	0.623467	3.54583	323.277	194.75	25	87.163	318.75
L7	A	13.2907	0.396941	2.88883	329.818	237.25	27.75	88.3035	170
L7	B	12.8554	0.429333	3.07671	335.814	192.5	20.75	89.2208	212.5
L7	C	14.6652	0.421634	3.21959	327.249	221	22.75	89.7059	170
L3	A	5.34941	0.419028	2.86385	369.006	227.75	19.5	91.438	106.25
L3	B	5.43048	0.401188	2.91333	368.06	221.25	18.25	91.7514	127.5
L3	C	9.70986	0.434307	3.15259	350.855	227.25	18.5	91.8592	127.5
